# Supplementary material for: Technical pipeline for screening microbial communities as a function of substrate specificity through fluorescent labelling
Source: Commun Biol. 2022 May 11;5:444. doi: 10.1038/s42003-022-03383-z (PMC9095699; doi:10.1038/s42003-022-03383-z)
Supplement: Supplementary file 4 — Supplementary Data 1 [file 42003_2022_3383_MOESM4_ESM.xlsx]

## Sheet: Figure 3a
B. cellulosyliticus
	Time (Hours)	0	1	2	4	6	8	10	12	24	31	48
Substrate
Glucose	1	0	0.04	0.02	0.05	0.09	0.19	0.63	1.51	1.76	0.6	0.46
	2	0	0	0	0.04	0.01	0.12	0.57	1.46	1.77	0.58	0.42
	Ave	0	0.02	0.01	0.045	0.05	0.155	0.6	1.485	1.765	0.59	0.44
	Dev	0	0.02	0.01	0.005	0.04	0.035	0.03	0.025	0.005	0.01	0.02
2-AB	1	0	0.02	0.07	0.04	0.06	0.09	0.08	0.01	0.03	0.07	0.05
	2	0	0	0.01	0.03	0.02	0.07	0.02	0	0	0.02	0.05
	Ave	0	0.01	0.04	0.035	0.04	0.08	0.05	0.005	0.015	0.045	0.05
	Dev	0	0.01	0.03	0.005	0.02	0.01	0.03	0.005	0.015	0.025	0
AcGGM-2AB	1	0	0.01	0	0.09	0.05	0.05	0.01	0.07	0.93	0.95	0.89
	2	0	0.02	0.03	0.01	0.03	0.06	0.11	0.13	0.94	1.01	0.92
	Ave	0	0.015	0.015	0.05	0.04	0.055	0.06	0.1	0.935	0.98	0.905
	Dev	0	0.005	0.015	0.04	0.01	0.005	0.05	0.03	0.005	0.03	0.015
AcGGM	1	0	0.05	0.01	0.03	0.03	0.12	0.26	0.75	1.45	1.42	1.36
	2	0	0.1	0	0.04	0.1	0.19	0.32	0.89	1.55	1.52	1.42
	Ave	0	0.075	0.005	0.035	0.065	0.155	0.29	0.82	1.5	1.47	1.39
	Dev	0	0.025	0.005	0.005	0.035	0.035	0.03	0.07	0.05	0.05	0.03

## Sheet: Figure 6a
B. cellulosyliticus
	Time (Hours)	0	0.5	1	1.5	2	2.5	6	24	Gating - % Gated 355-488/59 Height vs. 488-FSC-2 Height
Substrate
GH10-AGX-2-AB	1	0.21	32.81	31.36	44.43	57.83	68.36	61.13	88.63
	2	0.21	23.68	26.05	44.7	60.19	66.59	59.28	88.47
	Ave	0.21	28.245	28.705	44.565	59.01	67.475	60.205	88.55
	Dev	0	4.565	2.655	0.135	1.18	0.885	0.925	0.08

## Sheet: Figure 9
B.ovatus						B. cellulosyliticus+B. ovatus
Time (Hours)	0	24	72	Gating - % Gated 355-488/59 Height vs. 488-FSC-2 Height		Time (Hours)	0	24	72	Gating - % Gated 355-488/59 Height vs. 488-FSC-2 Height
Substrate						Substrate
AcGGM-2AB	0.24	92.39	99.15			AcGGM-2AB	0.14	87.87	99.82
GH26-AcGGM-2-AB	0.24	1.53	1.52			GH26-AcGGM-2-AB	0.14	0.83	4.43
AcAGX-2-AB	0.24	84.57	94.32			AcAGX-2-AB	0.14	59.31	89.43
GH10-AGX-2-AB	0.24	9.45	16.83			GH10-AGX-2-AB	0.14	2.47	13.84
B. caccae+B. ovatus						B. thetaiotamicron+B. ovatus
Time (Hours)	0	24	72	Gating - % Gated 355-488/59 Height vs. 488-FSC-2 Height		Time (Hours)	0	24	72	Gating - % Gated 355-488/59 Height vs. 488-FSC-2 Height
Substrate						Substrate
AcGGM-2AB	0.21	86.11	98.86			AcGGM-2AB	0.17	90.57	98.66
GH26-AcGGM-2-AB	0.21	6.36	11.2			GH26-AcGGM-2-AB	0.17	1.39	7.92
AcAGX-2-AB	0.21	68.92	86.95			AcAGX-2-AB	0.17	71.71	91.15
GH10-AGX-2-AB	0.21	11.02	15.04			GH10-AGX-2-AB	0.17	4.17	7.44

## Sheet: Figure S5a
	Time (Hours)	0	24	72	Gating - % Gated 355-488/59 Height vs. 488-FSC-2 Height
Bacteria
B. cellulosyliticus	1	0.7	21.33	43.7
	2	0.03	25.22	44
	Ave	0.365	23.275	43.85
	Dev	0.335	1.945	0.15
	Time (Hours)	0	24	72	Gating - % Gated 355-488/59 Height vs. 488-FSC-2 Height
Bacteria
B. cellulosyliticus+B. thetaiotamicron	1	0.15	1.58	20.58
	2	1.04	2.15	34.28
	Ave	0.595	1.865	27.43
	Dev	0.445	0.285	6.85
	Time (Hours)	0	24	72	Gating - % Gated 355-488/59 Height vs. 488-FSC-2 Height
Bacteria
B. cellulosyliticus+B. caccae	1	0.33	2.39	24.68
	2	1.02	3.69	35.24
	Ave	0.675	3.04	29.96
	Dev	0.345	0.65	5.28
	Time (Hours)	0	24	72	Gating - % Gated 355-488/59 Height vs. 488-FSC-2 Height
Bacteria
B. thetaiotamicron+B. caccae	1	0.24	1.22	5.33
	2	0.32	1.21	8.44
	Ave	0.28	1.215	6.885
	Dev	0.04	0.005	1.555
	Time (Hours)	0	24	72	Gating - % Gated 355-488/59 Height vs. 488-FSC-2 Height
Bacteria
B. cellulosyliticus+B. thetaiotamicron+B. caccae	1	0.23	1.99	16
	2	0.44	2.78	17.87
	Ave	0.335	2.385	16.935
	Dev	0.105	0.395	0.935

## Sheet: Figure S6
B. cellulosyliticus														B. thetaiotamicron
	Time (Hours)	0	1	2	4	6	8	10	12	24	31	48			Time (Hours)	0	1	2	4	6	8	10	12	24	31	48
Substrate														Substrate
AcGGM-2AB	1	0	0.01	0	0.09	0.05	0.05	0.01	0.07	0.93	0.95	0.89		AcGGM-2AB	1	0	0.07	0.11	0.12	0.14	0.13	0.14	0.12	0.11	0.2	0.21
	2	0	0.02	0.03	0.01	0.03	0.06	0.11	0.13	0.94	1.01	0.92			2	0	0.02	0	0.02	0.04	0.07	0.06	0.11	0.03	0.11	0.11
	Avrg	0	0.015	0.015	0.05	0.04	0.055	0.06	0.1	0.935	0.98	0.905			Avrg	0	0.045	0.055	0.07	0.09	0.1	0.1	0.115	0.07	0.155	0.16
	Dev	0	0.005	0.015	0.04	0.01	0.005	0.05	0.03	0.005	0.03	0.015			Dev	0	0.025	0.055	0.05	0.05	0.03	0.04	0.005	0.04	0.045	0.05
AcGGM	1	0	0.05	0.01	0.03	0.03	0.12	0.26	0.75	1.45	1.42	1.36		AcGGM	1	0	0.04	0.07	0.05	0.13	0.19	0.19	0.22	0.28	0.28	0.34
	2	0	0.1	0	0.04	0.1	0.19	0.32	0.89	1.55	1.52	1.42			2	0	0.1	0.07	0.08	0.14	0.23	0.27	0.31	0.35	0.33	0.35
	Avrg	0	0.075	0.005	0.035	0.065	0.155	0.29	0.82	1.5	1.47	1.39			Avrg	0	0.07	0.07	0.065	0.135	0.21	0.23	0.265	0.315	0.305	0.345
	Dev	0	0.025	0.005	0.005	0.035	0.035	0.03	0.07	0.05	0.05	0.03			Dev	0	0.03	0	0.015	0.005	0.02	0.04	0.045	0.035	0.025	0.005
GH26-AcGGM-2-AB	1	0	0.05	0	0	0	0.03	0.12	0.12	1.24	1.26	1.17		GH26-AcGGM-2-AB	1	0	0.08	0.03	0.06	0.07	0.1	0.16	0.07	0.16	0.11	0.12
	2	0	0.04	0.01	0	0.04	0.05	0.13	0.22	1.27	1.21	1.13			2	0	0.05	0	0.03	0.04	0.03	0.06	0.04	0.13	0.1	0.1
	Avrg	0	0.045	0.005	0	0.02	0.04	0.125	0.17	1.255	1.235	1.15			Avrg	0	0.065	0.015	0.045	0.055	0.065	0.11	0.055	0.145	0.105	0.11
	Dev	0	0.005	0.005	0	0.02	0.01	0.005	0.05	0.015	0.025	0.02			Dev	0	0.015	0.015	0.015	0.015	0.035	0.05	0.015	0.015	0.005	0.01
GH26-AcGGM	1	0	0.02	0.04	0.02	0	0.07	0.21	0.61	1.21	1.28	1.22		GH26-AcGGM	1	0	0.07	0.07	0.01	0.04	0.07	0.14	0.14	0.23	0.24	0.25
	2	0	0.04	0.03	0.09	0.03	0.11	0.28	0.77	1.27	1.32	1.26			2	0	0.02	0.05	0.04	0	0.05	0.09	0.1	0.18	0.23	0.2
	Avrg	0	0.03	0.035	0.055	0.015	0.09	0.245	0.69	1.24	1.3	1.24			Avrg	0	0.045	0.06	0.025	0.02	0.06	0.115	0.12	0.205	0.235	0.225
	Dev	0	0.01	0.005	0.035	0.015	0.02	0.035	0.08	0.03	0.02	0.02			Dev	0	0.025	0.01	0.015	0.02	0.01	0.025	0.02	0.025	0.005	0.025
AcAGX-2-AB	1	0	0.03	0.07	0.03	0.01	0.05	0.02	0.06	1.29	1.33	1.36		AcAGX-2-AB	1	0	0	0.05	0.05	0.06	0.11	0.12	0.09	0.17	0.12	0.14
	2	0	0	0.04	0	0	0	0	0.01	0.53	0.5	0.53			2	0	0.01	0.08	0.03	0.07	0.12	0.1	0.15	0.2	0.14	0.1
	Avrg	0	0.015	0.055	0.015	0.005	0.025	0.01	0.035	0.91	0.915	0.945			Avrg	0	0.005	0.065	0.04	0.065	0.115	0.11	0.12	0.185	0.13	0.12
	Dev	0	0.015	0.015	0.015	0.005	0.025	0.01	0.025	0.38	0.415	0.415			Dev	0	0.005	0.015	0.01	0.005	0.005	0.01	0.03	0.015	0.01	0.02
AcAGX	1	0	0.08	0.05	0.02	0.03	0.05	0.05	0.13	1.77	1.71	1.69		AcAGX	1	0	0.05	0.04	0.02	0.06	0.2	0.23	0.23	0.19	0.24	0.22
	2	0	0.02	0.02	0	0	0	0	0.08	1.4	1.33	1.32			2	0	0.09	0.05	0.09	0.12	0.15	0.2	0.22	0.21	0.24	0.28
	Avrg	0	0.05	0.035	0.01	0.015	0.025	0.025	0.105	1.585	1.52	1.505			Avrg	0	0.07	0.045	0.055	0.09	0.175	0.215	0.225	0.2	0.24	0.25
	Dev	0	0.03	0.015	0.01	0.015	0.025	0.025	0.025	0.185	0.19	0.185			Dev	0	0.02	0.005	0.035	0.03	0.025	0.015	0.005	0.01	0	0.03
GH10-AGX-2-AB	1	0	0	0.02	0.08	0	0.1	0.12	0.2	0.56	0.58	0.64		GH10-AGX-2-AB	1	0	0.04	0.02	0.08	0	0.09	0.1	0.15	0.12	0.13	0.15
	2	0	0	0.03	0	0	0.06	0.11	0.2	0.63	0.65	0.67			2	0	0.06	0.07	0.08	0.01	0.08	0.08	0.11	0.16	0.14	0.16
	Avrg	0	0	0.025	0.04	0	0.08	0.115	0.2	0.595	0.615	0.655			Avrg	0	0.05	0.045	0.08	0.005	0.085	0.09	0.13	0.14	0.135	0.155
	Dev	0	0	0.005	0.04	0	0.02	0.005	0	0.035	0.035	0.015			Dev	0	0.01	0.025	0	0.005	0.005	0.01	0.02	0.02	0.005	0.005
GH10-AGX	1	0	0	0.01	0	0	0.11	0.21	0.39	0.95	1.06	1.19		GH10-AGX	1	0	0.03	0.05	0.01	0.06	0.06	0.08	0.15	0.38	0.48	0.77
	2	0	0.01	0.01	0.02	0	0.07	0.1	0.38	0.93	1.04	1.2			2	0	0.02	0.08	0.06	0.04	0.11	0.11	0.17	0.39	0.53	0.82
	Avrg	0	0.005	0.01	0.01	0	0.09	0.155	0.385	0.94	1.05	1.195			Avrg	0	0.025	0.065	0.035	0.05	0.085	0.095	0.16	0.385	0.505	0.795
	Dev	0	0.005	0	0.01	0	0.02	0.055	0.005	0.01	0.01	0.005			Dev	0	0.005	0.015	0.025	0.01	0.025	0.015	0.01	0.005	0.025	0.025
B. caccae														B. ovatus
	Time (Hours)	0	1	2	4	6	8	10	12	24	31	48			Time (Hours)	0	1	2	4	6	8	10	12	24	31	48
Substrate														Substrate
AcGGM-2AB	1	0	0.02	0.05	0.05	0.03	0	0	0.01	0	0.01	0		AcGGM-2AB	1	0	0.03	0	0.1	0.09	0.11	0.16	0.3	0.64	0.68	0.67
	2	0	0	0.02	0.03	0.02	0.02	0	0.03	0	0	0			2	0	0	0.06	0.09	0.08	0.16	0.13	0.28	0.57	0.71	0.66
	Avrg	0	0.01	0.035	0.04	0.025	0.01	0	0.02	0	0.005	0			Avrg	0	0.015	0.03	0.095	0.085	0.135	0.145	0.29	0.605	0.695	0.665
	Dev	0	0.01	0.015	0.01	0.005	0.01	0	0.01	0	0.005	0			Dev	0	0.015	0.03	0.005	0.005	0.025	0.015	0.01	0.035	0.015	0.005
AcGGM	1	0	0.03	0.02	0.07	0.15	0.16	0.19	0.24	0.27	0.17	0.25		AcGGM	1	0	0.04	0.02	0.04	0.07	0.21	0.42	0.77	1.07	1.06	1.05
	2	0	0.03	0.01	0.04	0.11	0.18	0.16	0.21	0.26	0.22	0.19			2	0	0.07	0.05	0	0.08	0.22	0.4	0.73	1.1	1.07	1.06
	Avrg	0	0.03	0.015	0.055	0.13	0.17	0.175	0.225	0.265	0.195	0.22			Avrg	0	0.055	0.035	0.02	0.075	0.215	0.41	0.75	1.085	1.065	1.055
	Dev	0	0	0.005	0.015	0.02	0.01	0.015	0.015	0.005	0.025	0.03			Dev	0	0.015	0.015	0.02	0.005	0.005	0.01	0.02	0.015	0.005	0.005
GH26-AcGGM-2-AB	1	0	0.03	0.01	0	0	0.07	0.08	0.05	0.05	0.1	0.12		GH26-AcGGM-2-AB	1	0	0.1	0.05	0.01	0.12	0.07	0.29	0.63	0.88	0.9	0.95
	2	contaminated during experiment, only 1 viable sample													2	0	0.04	0	0	0.04	0.1	0.3	0.61	0.9	0.92	0.81
	Avrg	NA	NA	NA	NA	NA	NA	NA	NA	NA	NA	NA			Avrg	0	0.07	0.025	0.005	0.08	0.085	0.295	0.62	0.89	0.91	0.88
	Dev	NA	NA	NA	NA	NA	NA	NA	NA	NA	NA	NA			Dev	0	0.03	0.025	0.005	0.04	0.015	0.005	0.01	0.01	0.01	0.07
GH26-AcGGM	1	0	0.03	0.04	0.05	0.09	0.09	0.13	0.15	0.17	0.18	0.14		GH26-AcGGM	1	0	0.06	0.03	0.05	0.03	0.09	0.3	0.54	0.78	0.82	0.78
	2	0	0.02	0.05	0.04	0.04	0.08	0.1	0.09	0.17	0.16	0.13			2	0	0.09	0.11	0.06	0.12	0.22	0.5	0.64	0.86	0.87	0.84
	Avrg	0	0.025	0.045	0.045	0.065	0.085	0.115	0.12	0.17	0.17	0.135			Avrg	0	0.075	0.07	0.055	0.075	0.155	0.4	0.59	0.82	0.845	0.81
	Dev	0	0.005	0.005	0.005	0.025	0.005	0.015	0.03	0	0.01	0.005			Dev	0	0.015	0.04	0.005	0.045	0.065	0.1	0.05	0.04	0.025	0.03
AcAGX-2-AB	1	0	0.07	0.09	0.04	0.05	0.06	0.07	0.04	0.17	0.08	0.1		AcAGX-2-AB	1	0	0.03	0.04	0.01	0	0.04	0.1	0.22	1.09	1.04	1.07
	2	0	0.02	0.06	0.07	0.01	0.02	0.05	0.01	0.03	0.05	0.07			2	0	0.04	0.04	0.02	0	0.1	0.08	0.31	1	0.99	1.06
	Avrg	0	0.045	0.075	0.055	0.03	0.04	0.06	0.025	0.1	0.065	0.085			Avrg	0	0.035	0.04	0.015	0	0.07	0.09	0.265	1.045	1.015	1.065
	Dev	0	0.025	0.015	0.015	0.02	0.02	0.01	0.015	0.07	0.015	0.015			Dev	0	0.005	0	0.005	0	0.03	0.01	0.045	0.045	0.025	0.005
AcAGX	1	0	0.02	0.02	0.01	0	0	0	0	0	0.02	0.08		AcAGX	1	0	0.04	0.03	0.02	0.01	0.07	0.15	0.53	1.25	1.21	1.25
	2	0	0.03	0	0	0	0.03	0	0.01	0.01	0.03	0.02			2	0	0.04	0.04	0.04	0	0.07	0.11	0.51	1.08	1.1	1.13
	Avrg	0	0.025	0.01	0.005	0	0.015	0	0.005	0.005	0.025	0.05			Avrg	0	0.04	0.035	0.03	0.005	0.07	0.13	0.52	1.165	1.155	1.19
	Dev	0	0.005	0.01	0.005	0	0.015	0	0.005	0.005	0.005	0.03			Dev	0	0	0.005	0.01	0.005	0	0.02	0.01	0.085	0.055	0.06
GH10-AGX-2-AB	1	0	0.02	0	0.01	0.03	0.05	0.08	0.2	0.62	0.62	0.63		GH10-AGX-2-AB	1	0	0	0.05	0.05	0	0.1	0.16	0.28	0.38	0.41	0.41
	2	0	0	0.02	0	0.01	0.02	0.01	0.07	0.07	0.04	0.1			2	0	0.01	0.01	0	0	0.06	0.15	0.26	0.35	0.4	0.43
	Avrg	0	0.01	0.01	0.005	0.02	0.035	0.045	0.135	0.345	0.33	0.365			Avrg	0	0.005	0.03	0.025	0	0.08	0.155	0.27	0.365	0.405	0.42
	Dev	0	0.01	0.01	0.005	0.01	0.015	0.035	0.065	0.275	0.29	0.265			Dev	0	0.005	0.02	0.025	0	0.02	0.005	0.01	0.015	0.005	0.01
GH10-AGX	1	0	0	0.04	0	0.01	0.02	0.02	0.05	0.07	0.04	0.09		GH10-AGX	1	0	0.02	0.07	0.08	0.03	0.1	0.28	0.34	0.68	0.8	1.01
	2	0	0.06	0.12	0.05	0.07	0.05	0.08	0.11	0.1	0.08	0.13			2	0	0.01	0.07	0	0.02	0.09	0.18	0.33	0.74	0.89	1.12
	Avrg	0	0.03	0.08	0.025	0.04	0.035	0.05	0.08	0.085	0.06	0.11			Avrg	0	0.015	0.07	0.04	0.025	0.095	0.23	0.335	0.71	0.845	1.065
	Dev	0	0.03	0.04	0.025	0.03	0.015	0.03	0.03	0.015	0.02	0.02			Dev	0	0.005	0	0.04	0.005	0.005	0.05	0.005	0.03	0.045	0.055
